# Supplementary material for: Global, regional, and national trends in Guillain–Barré syndrome burden from 1990 to 2021 and projections to 2041
Source: Medicine (Baltimore). 2026 Jun 12;105(24):e49163. doi: 10.1097/MD.0000000000049163 (PMC13268433; doi:10.1097/MD.0000000000049163)
Supplement: Supplementary file 1 [file medi-105-e49163-s001.csv]

Supplementary Table S2. Detailed ARIMA model specifications and diagnostic statistics for forecasting the age-standardized prevalence rate (ASPR) and age-standardized YLD rate (ASYR) of Guillain¨CBarr¨¦ syndrome by underlying causes. Model selection was based on the Akaike Information Criterion (AIC), and residual autocorrelation was evaluated using the Ljung¨CBox test. In-sample forecast accurac…
Outcome	Measure	Cause	Start_Year	End_Year	N_Years	Model	AIC	AICc	BIC	Sigma2	Ljung_Box_Lag	Ljung_Box_Statistic	Ljung_Box_Pvalue	ME	RMSE	MAE	MPE	MAPE	MASE	ACF1
ASPR	Prevalence	Diarrheal diseases	1990	2021	32	ARIMA(0,2,0)	-426.754	-426.612	-425.353	3.93E-08	10	3.82	0.9551	-2.20E-05	0.000192	0.000148	-0.010205	0.067077	0.381532	0.044898
ASPR	Prevalence	Lower respiratory infections	1990	2021	32	ARIMA(0,2,0)	-423.034	-422.891	-421.633	4.45E-08	10	3.79	0.9563	-2.40E-05	0.000204	0.000157	-0.010353	0.06721	0.381218	0.044666
ASPR	Prevalence	Other neurological disorders	1990	2021	32	ARIMA(0,2,0)	-352.201	-352.058	-350.799	4.72E-07	10	3.824	0.9549	-7.70E-05	0.000665	0.000512	-0.010216	0.066998	0.380972	0.044662
ASPR	Prevalence	Other unspecified infectious diseases	1990	2021	32	ARIMA(0,2,0)	-452.661	-452.518	-451.26	1.66E-08	10	3.841	0.9542	-1.50E-05	0.000125	9.60E-05	-0.010225	0.067052	0.381704	0.044728
ASPR	Prevalence	Upper respiratory infections	1990	2021	32	ARIMA(0,2,0)	-362.386	-362.243	-360.985	3.36E-07	10	3.852	0.9538	-6.50E-05	0.000561	0.000433	-0.010162	0.066993	0.381506	0.044976
ASYR	YLDs (Years Lived with Disability)	Diarrheal diseases	1990	2021	32	ARIMA(0,2,0)	-499.801	-499.658	-498.399	3.45E-09	10	3.807	0.9557	-7.00E-06	5.70E-05	4.40E-05	-0.010134	0.067053	0.382211	0.042339
ASYR	YLDs (Years Lived with Disability)	Lower respiratory infections	1990	2021	32	ARIMA(0,2,0)	-496.212	-496.069	-494.811	3.88E-09	10	3.785	0.9565	-7.00E-06	6.00E-05	4.60E-05	-0.010297	0.067189	0.381881	0.042205
ASYR	YLDs (Years Lived with Disability)	Other neurological disorders	1990	2021	32	ARIMA(0,2,0)	-425.154	-425.011	-423.753	4.15E-08	10	3.808	0.9556	-2.30E-05	0.000197	0.000152	-0.010154	0.066979	0.38151	0.042705
ASYR	YLDs (Years Lived with Disability)	Other unspecified infectious diseases	1990	2021	32	ARIMA(0,2,0)	-525.675	-525.532	-524.274	1.45E-09	10	3.817	0.9552	-4.00E-06	3.70E-05	2.80E-05	-0.010169	0.067063	0.382379	0.042339
ASYR	YLDs (Years Lived with Disability)	Upper respiratory infections	1990	2021	32	ARIMA(0,2,0)	-435.446	-435.303	-434.045	2.94E-08	10	3.842	0.9542	-1.90E-05	0.000166	0.000128	-0.010096	0.067	0.382335	0.042888
