# Supplementary material for: Global, regional, and national trends in Guillain–Barré syndrome burden from 1990 to 2021 and projections to 2041
Source: Medicine (Baltimore). 2026 Jun 12;105(24):e49163. doi: 10.1097/MD.0000000000049163 (PMC13268433; doi:10.1097/MD.0000000000049163)
Supplement: Supplementary file 2 [file medi-105-e49163-s002.csv]

Supplementary Table S3. Internal validation results of ARIMA models for forecasting the age-standardized prevalence rate (ASPR) and age-standardized YLD rate (ASYR) of Guillain¨CBarr¨¦ syndrome by underlying causes, based on a 5-year holdout validation approach.
Outcome	Measure	Cause	Train_Start	Train_End	Test_Start	Test_End	Validation_Model	Validation_ME	Validation_RMSE	Validation_MAE	Validation_MPE	Validation_MAPE	Validation_MASE	Validation_ACF1
ASPR	Prevalence	Diarrheal diseases	1990	2016	2017	2021	ARIMA(0,2,1)	0.00023	0.000281	0.00023	0.102866	0.102866	0.558165	0.13199
ASPR	Prevalence	Lower respiratory infections	1990	2016	2017	2021	ARIMA(0,2,1)	0.000244	0.000298	0.000244	0.102558	0.102558	0.554429	0.135361
ASPR	Prevalence	Other neurological disorders	1990	2016	2017	2021	ARIMA(0,2,1)	0.000799	0.000973	0.000799	0.102912	0.102912	0.558499	0.129897
ASPR	Prevalence	Other unspecified infectious diseases	1990	2016	2017	2021	ARIMA(0,2,1)	0.000149	0.000182	0.000149	0.102456	0.102456	0.556298	0.130435
ASPR	Prevalence	Upper respiratory infections	1990	2016	2017	2021	ARIMA(0,2,1)	0.000679	0.000826	0.000679	0.103518	0.103518	0.56255	0.131995
ASYR	YLDs (Years Lived with Disability)	Diarrheal diseases	1990	2016	2017	2021	ARIMA(2,2,0)	-4.00E-05	6.50E-05	5.40E-05	-0.060734	0.081311	0.442062	0.162097
ASYR	YLDs (Years Lived with Disability)	Lower respiratory infections	1990	2016	2017	2021	ARIMA(2,2,0)	-4.30E-05	6.90E-05	5.70E-05	-0.061819	0.081822	0.443096	0.162517
ASYR	YLDs (Years Lived with Disability)	Other neurological disorders	1990	2016	2017	2021	ARIMA(2,2,0)	-0.000135	0.00022	0.000184	-0.058775	0.080038	0.434961	0.157614
ASYR	YLDs (Years Lived with Disability)	Other unspecified infectious diseases	1990	2016	2017	2021	ARIMA(2,2,0)	-2.60E-05	4.20E-05	3.50E-05	-0.059971	0.080777	0.439152	0.160244
ASYR	YLDs (Years Lived with Disability)	Upper respiratory infections	1990	2016	2017	2021	ARIMA(2,2,0)	-0.000118	0.00019	0.000158	-0.06088	0.081598	0.444245	0.164962
